# Supplementary material for: Oxidative Stress and X-ray Exposure Levels-Dependent Survival and Metabolic Changes in Murine HSPCs
Source: Antioxidants (Basel). 2021 Dec 22;11(1):11. doi: 10.3390/antiox11010011 (PMC8772903; doi:10.3390/antiox11010011)
Supplement: Supplementary file 1 [file antioxidants-11-00011-s001.zip]

Archive with 1 entries (1 files):
- antioxidants-1486355-supplementary.pdf
